# Supplementary material for: Labeling Microplastics with Fluorescent Dyes for Detection, Recovery, and Degradation Experiments
Source: Molecules. 2022 Nov 1;27(21):7415. doi: 10.3390/molecules27217415 (PMC9653731; doi:10.3390/molecules27217415)
Supplement: Supplementary file 1 [file molecules-27-07415-s001.zip]

Archive with 1 entries (1 files):
- molecules-1975149-supplementary.pdf
